# Supplementary material for: Functional implications of paralog genes in polyglutamine spinocerebellar ataxias
Source: Hum Genet. 2023 Oct 16;142(12):1651–76. doi: 10.1007/s00439-023-02607-4 (PMC10676324; doi:10.1007/s00439-023-02607-4)
Supplement: Supplementary file 1 — Supplementary file1 (XLSX 13 KB) [file 439_2023_2607_MOESM1_ESM.xlsx]

## Sheet: Suppl Table
Supplementary Table Gene constraint metrics for polyQ SCA-associated genes and their paralogs (gnomAD v2.1.1 database)
Gene	CCDS - Consensus CoDing Sequence	Number of Expected Synonymous Variants	Number of Observed Synonymous Variants	Constraint metrics Synonymous Variants	Number of Expected Non-Synonymous Variants	Number of Observed Non-Synonymous Variants	Constraint metrics Non-synonymous Variants
ATXN1	CCDS34342	250.2	290	Z = -1.98 o/e = 1.16 (1.05 - 1.28)	513.8	434	Z = 1.25 o/e = 0.84 (0.78 - 0.91)
ATXN1L	CCDS45523	158.9	136	Z = 1.43 o/e = 0.86 (0.74 - 0.99)	382.5	323	Z = 1.08 o/e = 0.84 (0.77 - 0.93)
ATXN2	CCDS31902 (CCDS91750)*	238.3	225	Z = 0.68 o/e = 0.94 (0.85 - 1.05)	632	466	Z = 2.35 o/e = 0.74 (0.68 - 0.8)
ATXN2L	CCDS10641	245.2	297	Z = -2.6 o/e = 1.21 (1.1 - 1.33)	613.2	463	Z = 2.16 o/e = 0.76 (0.7 - 0.81)
ATXN3	CCDS9900	64.4	52	Z = 1.21 o/e = 0.81 (0.65 - 1.02)	188	136	Z = 1.35 o/e = 0.72 (0.63 - 0.83)
ATXN3L	CCDS48080	50.4	49	Z = 0.15 o/e = 0.97 (0.77 - 1.23)	127.4	128	Z = -0.02 o/e = 1.01 (0.87 - 1.16)
CACNA1A	CCDS45998	612.8	621	Z = -0.26 o/e = 1.01 (0.95 - 1.08)	1467.6	844	Z = 5.785 o/e = 0.58 (0.54 - 0.61)
CACNA1B	CCDS59522	533.8	546	Z = -0.42 o/e = 1.02 (0.95 - 1.1)	1299.1	841	Z = 4.517 o/e = 0.65 (0.61 - 0.69)
CACNA1E	CCDS55664	520.8	527	Z = -0.21 o/e = 1.01 (0.94 - 1.09)	1351.3	750	Z = 5.812 o/e = 0.56 (0.52 - 0.59)
ATXN7	CCDS43102	192.6	213	Z = -1.15 o/e = 1.11 (0.99 - 1.24)	478.4	523	Z = -0.72 o/e = 1.09 (1.02 - 1.18)
ATXN7L1	CCDS47682	202	176	Z = 1.44 o/e = 0.87 (0.77 - 0.99)	477.3	336	Z = 2.3 o/e = 0.7 (0.64 - 0.77)
ATXN7L2	CCDS30794 (CCDS91019)*	165.8	171	Z = -0.32 o/e = 1.03 (0.91 - 1.17)	430.9	363	Z = 1.16 o/e = 0.84 (0.77 - 0.92)
ATXN7L3	CCDS42345	83.8	92	Z = -0.7 o/e = 1.1 (0.93 - 1.31)	215.8	133	Z = 2.00 o/e = 0.62 (0.53 - 0.71)
ATXN7L3B	CCDS53815	21.6	22	Z = -0.06 o/e = 1.02 (0.73 - 1.45)	51	39	Z = 0.6 o/e = 0.76 (0.59 - 1)
TBP	CCDS5315	70.9	85	Z = -1.31 o/e = 1.2 (1 - 1.44)	180.7	82	Z = 2.61 o/e = 0.45 (0.38 - 0.55)
TBPL1	CCDS5168	31.4	19	Z = 1.74 o/e = 0.61 (0.42 - 0.89)	100.6	30	Z = 2.5 o/e = 0.3 (0.22 - 0.41)
TBPL2	CCDS9724	80.7	84	Z = -0.29 o/e = 1.04 (0.87 - 1.25)	205	218	Z = -0.32 o/e = 1.06 (0.95 - 1.19)
ATN1	CCDS31734	300.5	273	Z = 1.25 o/e = 0.91 (0.82 - 1)	698	567	Z = 1.76 o/e = 0.81 (0.76 - 0.87)
RERE	CCDS95	382.7	453	Z = -2.83 o/e = 1.18 (1.09 - 1.28)	909.5	737	Z = 2.03 o/e = 0.81 (0.76 - 0.86)
These metrics are based on a gene's observed versus expected number of very rare variants (allele frequency < 0.1%), corrected for sequence context and coverage (gnomAD v2.1.1; https://gnomad.broadinstitute.org/)
Z-score>0 indicates fewer variants observed than expected (intolerance to variation/increased constraint); Z-score<0 indicates that a gene has more variants observed than expected (no selective pressure)
The o/e constraint score is the ratio of the observed/expected variants in that gene.
*Constraint metrics of transcripts coding for a CCDS different from the canonical one proposed in Ensembl database - Human Genome Assembly GRCh38.p14 (in parenthesis)
Genes showing negative Z-scores for the non-synonymous variants are highlighted
Among the analysed duplicated genes, only ATXN3L presented no selective constraint, however, this analysis should be taken with caution since the parental gene ATXN7 also showed evidence of no selective pressure.
Reference: Gudmundsson S, Singer‐Berk M, Watts NA, et al (2022) Variant interpretation using population databases: Lessons from gnomAD. Hum Mutat 43:1012-1030. https://doi.org/10.1002/humu.24309
